# Supplementary material for: An Integrated Genomic and Expression Analysis of 7q Deletion in Splenic Marginal Zone Lymphoma
Source: PLoS One. 2012 Sep 13;7(9):e44997. doi: 10.1371/journal.pone.0044997 (PMC3441634; doi:10.1371/journal.pone.0044997)
Supplement: Table S1 — Summary of SMZL used for CGH, gene expression and epigenetic methylation microarray analyses. (XLS) [file pone.0044997.s006.xls]

## Sheet: SMZL cases
Table S1: Summary of SMZL used for CGH, gene expression and epigenetic methylation microarray analyses.
Number	Age	Sex	SMZL diagnosis by splenic histotopathology	Morphology	CD20	CD79A	IgD	IgM	CD5	CD10	CD23	CD43	Cyclin D1	Ann Arbor stage	Treatment	Chromosome-7 tile-path BAC array CGH	Oligonucleotide array CGH	7q status	Affymetrix Gene Expression Profiling	Illumina epigenetic methylation analyses
Cambridge Cases					Immunophenotype was investigated by immunohistochemistry.
1	58	M	yes	Nodular appearance and classic histology	positive	na	na	positive	negative	negative	negative	negative	negative	na	Splenectomy	yes	yes	Deleted	yes	yes
2	75	F	yes	Nodular appearance and classic histology	positive	na	na	positive	negative	negative	negative	negative	negative	IV	Splenectomy	no	yes	no	yes	yes
3	74	F	yes	Nodular appearance and classic histology	positive	na	positive	positive	negative	negative	negative	negative	negative	IV	Chlorambucil, one year later splenectomy	no	yes	no	yes	yes
4	77	F	yes	Nodular appearance and classic histology	positive	na	na	positive	negative	negative	negative	negative	na	na	Splenectomy	no	yes	no	yes	yes
5	50	M	yes	Nodular appearance and classic histology	positive	na	na	positive	negative	negative	negative	negative	negative	IV	Splenectomy	no	yes	no	yes	yes
6	60	F	yes	Nodular appearance and classic histology	positive	na	positive	positive	negative	negative	negative	negative	negative	na	Splenectomy	yes	yes	Deleted	yes	yes
7	52	F	yes	Nodular appearance and classic histology	positive	na	positive	positive	negative	negative	negative	negative	negative	IV	Splenectomy	yes	yes	Deleted	yes	yes
8	54	M	yes	Nodular appearance and classic histology	positive	na	positive	positive	negative	negative	negative	negative	na	II	Splenectomy	yes	yes	Deleted	yes	yes
9	61	F	yes	Nodular appearance and classic histology	positive	na	na	positive	negative	negative	negative	negative	negative	IVa	Splenectomy and Chlorambucil monthly	yes	no	Deleted	yes	yes
10	84	M	yes	Diffuse	positive	na	na	na	negative	negative	negative	negative	negative	IV	Chlorambucil and methylprednisolone, then splenectomy	yes	no	Deleted	yes	no
11	62	F	yes	Diffuse	positive	na	na	positive	negative	na	na	na	na	na	Splenectomy	no	yes	no	yes	yes
12	69	M	yes	Nodular appearance and classic histology, prominent red pulp infiltrate	positive	na	na	positive	negative	negative	negative	negative	negative	IV	Splenectomy	no	yes	no	no	yes
13	60	F	yes	Nodular appearance and classic histology	positive	positive	positive	na	negative	negative	negative	na	negative	IV	Splenectomy	yes	no	Deleted	no	no
14	70	F	yes	Nodular appearance and classic histology	na	na	positive	na	na	na	na	na	na	IV	Splenectomy, 4 years later R-CHOP x6	no	yes	no	yes	no
15	47	F	yes	Nodular appearance and classic histology	positive	positive	positive	positive	negative	negative	negative	na	na	IV	Splenectomy	yes	yes	Deleted	yes	yes
16	76	F	yes	Nodular appearance and classic histology	positive	positive	positive	na	negative	negative	negative	na	negative	IV	Splenectomy	yes	no	Deleted	no	no
17	62	F	yes	Nodular appearance and classic histology	positive	na	negtive	positive	negative	negative	negative	na	negative	IV	Splenectomy	yes	no	Deleted	no	no
18	68	M	yes	Nodular appearance and classic histology, some plasmacytoid blasts.	positive	positive	positive	positive	positive	na	na	na	negative	na	Splenectomy	no	yes	no	no	no
19	60	F	yes	Nodular appearance and classic histology	positive	positive	positive	positive	negative	na	negative	negative	negative	IV	Splenectomy	yes	no	Deleted	no	no
20	56	F	yes	Nodular appearance and classic histology	positive	positive	positive	na	negative	na	na	negative	negative	I	Splenectomy	no	yes	no	yes	no
21	76	F	yes	Nodular appearance and classic histology, prominent red pulp infiltrate	positive	positive	na	positive	na	na	na	negative	na	IV	Splenectomy, 1 year later Fludarabine	no	yes	no	no	no
22	62	F	yes	Nodular appearance and classic histology	na	na	na	na	na	na	na	na	na	IV	Splenectomy	yes	no	Deleted	no	no
23	68	M	yes	Nodular appearance and classic histology, prominent red pulp infiltrate	positive	positive	positive	na	negative	negative	negative	na	negative	IV	Fludarabine x1, 4 years later Splenectomy	yes	no	Deleted	no	no
24	79	F	yes	Nodular appearance and classic histology, some plasmacytoid blasts.	na	na	na	na	na	na	na	na	na	IV	Splenectomy	yes	no	Deleted	no	no
25	74	F	yes	Nodular appearance and classic histology (small nodules + diffuse red pulp infiltrate)	na	na	na	na	na	na	na	na	na	na	Splenectomy	yes	no	no	no	no
26	na	M	yes	not available for histological review	na	na	na	na	na	na	na	na	na	na	Splenectomy	yes	no	Deleted	no	no
27	66	F	yes	not available for histological review	na	na	na	na	na	na	na	na	na	na	Splenectomy	no	yes	no	no	no
28	69	F	yes	not available for histological review	na	na	na	na	na	na	na	na	na	na	Splenectomy	no	yes	no	no	no
29	55	F	yes	not available for histological review	na	na	na	na	na	na	na	na	na	na	Splenectomy	yes	yes	Deleted	no	no
30	77	F	yes	not available for histological review	na	na	na	na	na	na	na	na	na	na	Splenectomy	no	yes	no	no	no
31	74	F	yes	not available for histological review	na	na	na	na	na	na	na	na	na	na	Splenectomy	no	yes	no	no	no
Mayo Cases					Immunophenotype was investigated by flow cytometry
1	42	F	yes	Nodular appearance and classic histology	positive	na	na	na	negative	negative	negative	na	negative	IV	Splenectomy	no	yes	Deleted	yes	no
2	61	M	yes	Nodular appearance and classic histology	positive	na	na	na	partial	negative	negative	na	negative	IV	Splenectomy	no	yes	no	yes	no
3	73	M	yes	Nodular appearance and classic histology	positive	na	na	na	negative	negative	negative	na	negative	IV	Splenectomy followed by rituxan	no	yes	no	yes	no
4	57	M	yes	Nodular appearance and classic histology	positive	na	na	na	partial	negative	partial	na	negative	IV	Splenectomy	no	yes	no	yes	no
5	80	F	yes	Nodular appearance and classic histology	positive	na	na	na	negative	negative	negative	na	negative	IV	Splenectomy	no	yes	no	yes	no
6	59	F	yes	Nodular appearance and classic histology	positive	na	na	na	partial	negative	partial	na	negative	IV	Leukeran followed by splenectomy	no	yes	no	yes	no
7	42	F	yes	Nodular appearance and classic histology	positive	na	na	na	negative	negative	negative	na	na	IV	CVP followed by splenectomy+Rituxan	no	yes	no	yes	no
8	57	F	yes	Nodular appearance and classic histology	positive	na	na	na	negative	negative	negative	na	negative	IV	Splenectomy	no	yes	no	yes	no
9	77	M	yes	Nodular appearance and classic histology	positive	na	na	na	negative	negative	na	na	na	IV	Leukeran followed by splenectomy	no	yes	no	yes	no
10	59	F	yes	Nodular appearance and classic histology	positive	na	na	na	negative	weak	negative	na	na	IV	Splenectomy	no	yes	no	yes	no
11	44	F	yes	Nodular appearance and classic histology	positive	na	na	na	negative	negative	negative	na	na	IV	Splenectomy	no	yes	no	yes	no
12	74	F	yes	Nodular appearance and classic histology	positive	na	na	na	negative	negative	partial	na	na	IV	Splenectomy	no	yes	no	yes	no
13	61	M	yes	Nodular appearance and classic histology	positive	na	na	na	negative	negative	na	negative	negative	IV	Splenectomy	no	yes	no	yes	no
14	44	F	yes	Nodular appearance and classic histology	positive	na	na	na	positive	negative	negative	na	negative	IV	Splenectomy	no	yes	no	yes	no
15	69	M	yes	Nodular appearance and classic histology	positive	na	na	na	partial	negative	partial	na	negative	IV	Splenectomy	no	yes	no	yes	no
16	57	F	yes	Nodular appearance and classic histology	positive	na	na	na	negative	negative	positive	na	na	IV	Splenectomy followed by CHOP	no	yes	no	yes	no
17	80	F	yes	Nodular appearance and classic histology	positive	na	na	na	negative	negative	negative	na	na	IV	Splenectomy	no	yes	no	yes	no
18	75	F	yes	Nodular appearance and classic histology	positive	na	na	na	negative	negative	negative	na	na	IV	Splenectomy	no	yes	Deleted	yes	no
19	73	M	yes	Nodular appearance and classic histology	positive	na	na	na	negative	negative	negative	na	na	IV	Splenectomy	no	yes	no	yes	no
20	56	F	yes	Nodular appearance and classic histology	positive	na	na	na	negative	negative	negative	na	na	IV	Splenectomy followed by Leukeran	no	yes	no	yes	no
21	70	F	yes	Nodular appearance and classic histology	positive	na	na	na	negative	negative	negative	na	na	IV	Splenectomy	no	yes	no	yes	no
22	51	F	yes	Nodular appearance and classic histology	positive	na	na	na	negative	negative	negative	na	na	IV	Splenectomy followed by PBSCT	no	yes	no	yes	no
23	67	F	yes	Nodular appearance and classic histology	positive	na	na	na	negative	negative	negative	na	na	IV	Splenectomy	no	yes	no	yes	no
24	67	F	yes	Nodular appearance and classic histology	positive	na	na	na	negative	negative	negative	na	na	IV	Splenectomy followed by RCHOP	no	yes	Deleted	yes	no
25	67	F	yes	Nodular appearance and classic histology	positive	na	na	na	positive	negative	negative	na	na	IV	Leukeran followed by splenectomy	no	yes	Deleted	yes	no
26	61	F	yes	Nodular appearance and classic histology	positive	na	na	na	negative	negative	negative	na	na	IV	Splenectomy	no	yes	no	yes	no
27	46	F	yes	Nodular appearance and classic histology	positive	na	na	na	negative	negative	negative	na	na	IV	Splenectomy	no	yes	no	yes	no
28	80	F	yes	Nodular appearance and classic histology	positive	na	na	na	negative	na	na	na	na	IV	Splenectomy followed by Leukeran	no	yes	Deleted	yes	no
29	77	M	yes	Nodular appearance and classic histology	positive	na	na	na	partial	negative	negative	na	negative	IV	Splenectomy followed by CHOP then by ICE	no	yes	Deleted	yes	no
30	78	F	yes	Nodular appearance and classic histology	positive	na	na	na	negative	negative	partial	na	negative	IV	Splenectomy	no	yes	Deleted	yes	no
31	67	F	yes	Nodular appearance and classic histology	positive	na	na	na	negative	negative	negative	na	na	IV	Leukeran followed by fludarabine + splenectomy	no	yes	no	yes	no
32	53	F	yes	Nodular appearance and classic histology	positive	na	na	na	negative	negative	negative	na	na	IV	Splenectomy	no	yes	Deleted	yes	no
33	65	M	yes	Nodular appearance and classic histology	positive	na	na	na	negative	negative	na	na	na	IV	Splenectomy	no	yes	Deleted	yes	no
34	71	F	yes	Nodular appearance and classic histology	positive	na	na	na	partial	negative	negative	na	negative	IV	Splenectomy	no	yes	no	yes	no
35	62	M	yes	Nodular appearance and classic histology	positive	na	na	na	negative	negative	partial	na	na	IV	Splenectomy	no	yes	Deleted	yes	no
						na: not available
